# Supplementary material for: Autoregressive Modeling and Prediction of the Activity of Antihypertensive Peptides
Source: Front Genet. 2022 Jan 11;12:801728. doi: 10.3389/fgene.2021.801728 (PMC8787326; doi:10.3389/fgene.2021.801728)
Supplement: Supplementary file 1 [file Table1.XLS]

## Sheet: Sheet1
Sequence	Monois. mass	EC50 /µM
MDFLI	637.3033	0.01
MFDL	524.2193	0.01
MDLA	448.1883	0.01
QELPG	542.2570	0.02
MIFPGAGGPEL	1087.5224	0.03
GEP	301.1150	0.04
LIVTQ	572.3410	0.09
VIEKYP	747.4030	0.1
MILLLFR	904.5454	0.12
LSMGSASLSP	948.4464	0.19
IKW	445.2570	0.21
YTVF	528.2460	0.23
GEP	301.1150	0.31
LKP	356.2300	0.32
VVYPW	662.3300	0.36
WVPSV	586.2990	0.37
GHKIATFQER	1185.6100	0.4
FFGRCVSP	928.4100	0.4
MKP	374.1864	0.43
VPAAPPK	678.3920	0.45
VFPS	448.2200	0.46
IVY	393.2150	0.48
FKGRYYP	929.4620	0.55
NGTWFEPP	946.4039	0.63
RYLGY	670.3320	0.71
LGP	285.1570	0.72
LIY	407.2310	0.8
IVR	386.2530	0.81
GAAELPCSADWW	1321.5269	0.95
LRP	384.2370	1
ERKIKVYL	1047.6300	1.2
GGY	295.1050	1.3
VKP	342.2140	1.3
SFQPQPLIYP	1188.6030	1.4
VW	303.1470	1.4
SKVYP	592.3090	1.4
PTHIKWGD	952.4619	1.5
AKYSY	630.2890	1.5
IEP	357.1780	1.6
GLP	285.1570	1.62
KW	332.1730	1.63
VLIVP	539.3560	1.69
LSP	315.1680	1.7
SKVYPFPGPI	1103.5860	1.7
FQPQPLIYP	1101.5710	1.8
IRP	384.2370	1.8
GKKVLQ	671.4190	1.9
LQP	356.1940	1.9
FFYY	638.2620	1.9
CF	285.0680	1.96
LAPSLPGKPKPD	1218.6809	1.97
GKKIATYQER	1192.6410	2
VAP	285.1570	2
KKIATYQER	1135.6200	2
GVHGV	467.2360	2
FQKVVAK	818.4870	2.1
IY	294.1470	2.1
VRP	370.2210	2.2
IVGRPRHQG	1018.5640	2.4
IVGRRRHQG	1077.6130	2.4
LKPMN	601.3133	2.4
PRY	434.2160	2.5
GPL	285.1570	2.65
EY	310.1050	2.68
PSFQPQPLIYP	1285.6550	2.7
IAP	299.1730	2.7
LSW	404.1950	2.7
LHLPLP	688.4140	2.9
EVMAGNYLPG	1049.4713	2.98
PQPLIYP	826.4450	3
ALKAWSVAR	1000.5690	3
MVGSAPGVL	829.4234	3.09
VYNEGLPAP	958.4619	3.1
AKK	345.2250	3.2
YGGY	458.1680	3.4
AI	202.1210	3.41
TAP	287.1360	3.5
IWH	454.2210	3.5
LAP	299.1730	3.5
QPLIYP	729.3930	3.6
RNDDLNYIQ	1149.5296	3.72
FAP	333.1570	3.8
IQP	356.1940	3.8
GWAP	429.1890	3.86
LAY	365.1840	3.9
QPQPLIYP	954.5030	4
YQY	472.1840	4
IYPRY	710.3630	4.1
PR	271.1530	4.1
IRAQQ	614.3380	4.2
LGPLGHQ	720.3780	4.22
FALPQYLK	978.5400	4.3
FALPQY	737.3620	4.3
PLIYP	601.3350	4.4
LYPVK	618.3610	4.5
VHLAP	535.2990	4.5
VWP	400.1990	4.5
GPV	271.1410	4.7
IW	317.1630	4.7
YAEERYPIL	1152.5680	4.7
RASDPLLSV	956.5169	4.7
PLG	285.1570	4.74
YPSFQPQPLIYP	1448.7180	4.8
DLP	343.1629	4.8
WHP	438.1890	4.8
IPP	325.1880	5
KVLPVP	651.4180	5
LRY	450.2480	5.1
VLKP	455.2980	5.27
LVYPFPGPIPNSLPQNIPP	2059.0958	5.3
MLPVY	621.3074	5.4
VTVNPYKWLP	1215.6499	5.5
LKIPLY	745.4610	5.57
LPG	285.1570	5.73
IWHHT	692.3260	5.8
FQKVVA	690.3930	5.8
LVY	393.2150	5.84
FFVAP	579.2930	6
LKIPVA	639.4190	6.07
FGRCVSP	781.3420	6.2
IRA	358.2220	6.4
VNP	328.1629	6.4
KLYMRP	806.4344	6.42
AYFYPEL	901.4090	6.58
LYP	391.1990	6.6
IKP	356.2300	6.9
VY	280.1310	7.1
MKY	440.1974	7.3
FQKVVAG	747.4140	7.4
VIY	393.2150	7.5
IYPSFQPQPLIYP	1561.8020	7.6
YANPAVVRP	985.5209	7.8
AGTTCLFTPLALPYDYSH	1985.9029	8.08
LKA	330.2150	8.5
KIYPSFQPQPLIYP	1689.8960	8.6
VPP	311.1720	9
KVREGT	688.3730	9.1
VF	264.1360	9.2
VWY	466.2100	9.4
YIEAVNKVSPRAGQF	1677.8679	9.4
LPP	325.1880	9.6
MYY	475.1664	9.6
YALPHA	670.3310	9.8
LIYP	504.2830	10
ALPHA	507.2680	10
VHIPP	561.3140	10
VSP	301.1520	10
IYPR	547.3000	10
FVAP	432.2250	10
AW	275.1160	10
YIPIQY	795.4040	10
FVP	361.1880	10.1
YINQMPQKSRE	1392.6673	10.1
LHPGDAQR	892.4379	10.3
RY	337.1640	10.5
YW	367.1420	10.5
LKVGVKQY	933.5500	11
FCF	432.1360	11
IAPG	356.1940	11.4
AHSY	476.1900	11.6
LVL	343.2360	12.3
DG	190.0479	12.3
YINQMPQKSREA	1463.7043	12.6
VAA	259.1420	13
AVNPIR	668.3849	13
LAA	273.1580	13
RPKHPIKHQ	1139.6510	13
VK	245.1620	13
KY	309.1570	13
PGL	285.1570	13.93
LVR	386.2530	14
YLAGNQ	664.3059	14
FQKPKR	802.4670	14
FPQYLQY	957.4460	14
LVE	359.1940	14.2
EKDERF	822.3739	14.3
EKSYELP	864.4090	14.41
FGASTRGA	765.3640	14.7
AVPYPQR	829.4310	15
YPFPGPIPN	1000.4869	15
TVY	381.1780	15
NIFYCP	772.3099	15
IAK	330.2150	15.7
TTMPLW	747.3494	16
VAY	351.1680	16
PSY	365.1470	16
RW	360.1800	16
YLYEIAR	926.4740	16
YPR	434.2160	16.5
LDIQK	615.3469	17
LFRQ	562.3110	17
YPRY	597.2790	17.4
LY	294.1470	18
PANLPWGSSNV	1140.5428	18
VHLPP	561.3140	18
FFVAPFPEVFGK	1383.7060	18
TF	266.1150	18
AFVGYVLP	864.4610	18.02
TQVY	509.2360	18.2
FWN	465.1899	18.3
IHPFAQTQSLVYP	1499.7610	19
AY	252.1000	19
QSWMHQPHQ	1177.4934	19.26
STHGVY	662.2890	19.3
GRP	328.1740	19.9
KVLILA	655.4510	20.85
PANIKWGD	899.4368	21
NWGPLV	684.3469	21
WSVPQPK	840.4350	21
HHL	405.2000	21.8
YKVPQL	746.4190	22
KP	243.1460	22
FLKPLFNAALKLLP	1583.9649	22.19
HLL	381.2260	22.2
CWLPVY	796.3460	22.2
MIFPGGPQL	958.4804	22.3
GDAP	358.1369	22.5
GPP	269.1250	23.1
MKG	334.1554	24
VRYL	549.3160	24.1
YPLDLF	766.3779	24.4
FAQTQSLVYP	1152.5670	25
FY	328.1310	25
FYQQ	584.2470	25
GIHETTY	819.3620	25.66
WPERPPQIP	1118.5720	25.67
HPFAQTQSLVYP	1386.6770	26
HY	318.1210	26.1
KRQKYDI	949.5209	26.2
FAL	349.1890	26.3
PGTAVFK	718.3870	26.5
IAV	301.1890	27
GYALPHA	727.3520	27.3
VTGRFAGHPAAQ	1210.6050	27.3
RIY	450.2480	28
KF	293.1620	28.3
VKKVLGNP	853.5239	28.5
LPYPY	651.3140	28.9
VMP	345.1604	29
PHQIYP	753.3670	30
KVLAGM	617.3444	30
GW	261.1000	30
VLPIP	537.3400	31
KA	217.1310	31.5
NY	295.1059	32.6
RSIKGF	706.4000	32.74
RMLGQTPWK	1115.5764	34
RMLGQTPTK	1030.5444	34
IKY	422.2410	34
VKCFR	668.3310	34.5
IAE	331.1630	34.7
LQKW	573.3150	35
VLPYP	587.3190	36
PLW	414.2150	36
NPPHQIYP	964.4619	37
FFL	425.2200	37
AGSP	330.1420	37.2
TVYTKGRVMP	1150.6014	38
KIHPFAQTQSLVYP	1627.8550	39
SLVLPVPE	852.4820	39
NPPSV	512.2469	40.56
HLPLP	575.3300	41
SLVYP	577.2990	41
QSLVYP	705.3570	41
IYLL	520.3150	42
ALPMHIR	836.4564	43
IKPLNY	746.4199	43
LNP	342.1789	43
IPALLKR	809.5360	43
YKY	472.2200	43.5
PAVVLP	594.3610	45
DMIPAQK	801.3923	45
MF	296.1084	45
KFY	456.2250	45
LPQNILP	793.4569	46
NF	279.1109	46.3
KAPVA	484.2880	46.56
YYAKPAAVR	1037.5520	48.88
LW	317.1630	50
KL	259.1780	50.2
NLHLPLP	802.4569	51
YPLDL	619.3099	51
KNGDGY	652.2688	51.63
VTSTAV	576.2990	52
VR	273.1690	52.8
LLP	341.2200	57
HQAAGW	668.2900	60
NMAINPSK	873.4252	60
IYP	391.1990	61
DYGLYP	726.3099	62
AHEPVK	679.3510	62.8
IVF	377.2200	63.3
TQSLVYP	806.4040	64
KEDDEEEEQGEEE	1593.5628	64.04
YKYY	635.2830	64.2
LAYFYP	772.3670	65
SY	268.0950	66.3
MNP	360.1353	66.6
PSKIKWGD	929.4829	68
AQQLAAQLPAMCR	1416.6834	68
GVHHA	519.2420	71.8
PSFQP	574.2620	73
QTQSLVYP	934.4620	73
AVVRP	540.3260	74
AQTQSLVYP	1005.4990	76
FFVAPFPFEVFGK	1530.7739	77
WLAHK	653.3520	77
KYY	472.2200	79
LLF	391.2360	79.8
AVPYP	545.2720	80
AFKDEDTEEVPFR	1581.7148	80.2
VVRP	469.2890	81
SFHPYFSY	1046.4360	82.71
VKAGF	520.2880	83
LENLHLPLP	1044.5829	86
YLYEIARR	1082.5750	86
PAP	283.1410	87
NKL	373.2209	88
GPLGLLGFLGPLGLS	1409.8130	90.03
KFYG	513.2460	90.5
RF	321.1690	93
PGPLGLTGP	807.4340	95
AR	245.1380	95.5
DAYPSGAW	865.3479	98
LQQ	387.2000	100
PSGQYY	713.2890	100
AAATP	429.2100	100
LEPP	454.2300	100.1
ASL	289.1530	102.15
KVREGTTY	952.4830	102.8
IEW	446.2050	104
AYFYPE	788.3250	106
DKIYPSFQPQPLIYP	1804.9229	107
PVPQP	536.2820	110
HQIYP	656.3150	110
PQTLALP	738.4140	110
VWIG	473.2520	110
RIGLF	604.3580	115.9
YL	294.1470	122
YNK	423.1999	125
PSSNK	531.2529	129.3
IP	228.1360	130
SF	252.1000	130.2
YIPIQYVLSR	1250.6890	132.5
FPEVFGK	822.4130	140
IPA	299.1730	141
QLGFLGPR	886.4890	148
IA	202.1210	153
ENLHLPLP	931.4989	155
FGK	350.1830	160
GYK	366.1780	160
PVRAVP	637.3780	170
LVYP	490.2670	170
YLLF	554.2990	172
NIPPLTQTPV	1078.5869	173
VIKP	455.2980	175
VCLP	447.2040	175
IYK	422.2410	177
EPIPYGFLP	1031.5180	180
RP	271.1530	180
IEY	423.1890	182
PKAIP	524.3190	185
LKL	372.2620	188
AF	236.1050	190
MY	312.1034	193
VHLPPP	658.3660	200
YVP	377.1830	200
IPY	391.1990	206
PVNNPQIH	917.4578	206.7
TNP	330.1419	207.4
LHLP	478.2780	210
GY	238.0840	210
AIYK	493.2780	213
ALNEINQFY	1110.5218	219
PYP	375.1670	220
VYPFPG	678.3240	221
RYLG	507.2690	225
MNVKHWPWMK	1355.6477	228
AP	186.0890	230
GVW	360.1680	240
GRVMP	558.2824	250
GP	172.0730	252.63
PTPVP	509.2710	256.41
DKIHPF	755.3829	257
VVPP	410.2400	258.21
YGFLP	595.2880	260
VAV	287.1730	260
ALNEINQFYQK	1366.6738	264
RR	330.2020	267.1
ILP	341.2200	270
YQQPVL	746.3830	280
SHP	339.1420	280
YQEPVL	747.3670	280
VYP	377.1830	288
VPQPIP	649.3660	290
NPP	326.1469	290.5
YQQPVLGPVR	1155.6250	300
MKPWIQPK	1026.5534	300
PQAFP	558.2670	300
LNVPGEIVE	968.5039	300
YQEPVLQPVR	1227.6460	300
LA	202.1210	310
LNPA	413.2159	312
FP	262.1200	315
LSPA	386.2050	315
VLP	327.2040	320
YRPY	597.2790	320
VGINYWLAHK	1199.6309	327
KAIP	427.2670	330
LTF	379.1990	330
RFH	458.2270	331
FNQ	407.1689	335
PL	228.1360	337.32
PQPIP	550.2980	340
AVP	285.1570	340
LF	278.1520	349
GKP	300.1670	352
TDQHQDKIYP	1243.5678	380
KR	302.1950	380
EPKAIP	653.3610	385
RPSYT	622.2950	393
TKVIP	556.3450	400
PQR	399.2110	401
GPA	243.1100	405
YGL	351.1680	409
VLPYPV	686.3870	420
NLHLP	592.3209	420
VP	214.1200	420
EMPFPK	747.3484	423
PLP	325.1880	430
SEPKAIP	740.3930	430
GIQSEPKAIP	1038.5560	430
LHLPLPL	801.4980	432.7
PQNILP	680.3729	440
RA	245.1380	460
YA	252.1000	460
GTW	362.1470	464.6
IAIP	412.2570	470
LQSW	532.2530	500
VYPFPGPI	888.4600	500
YPFPGPIP	886.4440	500
YPFPGPI	789.3920	500
YLYEIA	770.3730	500
RMLGQTP	801.4034	503
LNF	392.1949	511.4
FHSGIQSEPKAIP	1409.7140	520
ALPMH	567.2714	521
APER	471.2320	530.21
VAGTW	532.2520	534
ITTNP	544.2729	549
EKERERQ	973.4800	552.5
NILP	455.2629	560
SIQSQPQAFP	1101.5310	560
IQSEPKAIP	981.5350	570
GLDIQK	672.3679	580
AMPKPW	728.3544	580
AMKPW	631.3024	580
AMKPWIQPK	1097.5904	600
AFP	333.1570	610
QPQAFP	686.3250	610
YK	309.1570	610
AA	160.0740	620
LAHKAL	651.3940	621
IQSQPQAFP	1014.4990	630
VRGPFPIIV	996.5980	630
GF	222.0890	630
LDAQSAPLR	969.5119	635
MYPGIA	650.2974	641.02
SGIQSEPKAIP	1125.5880	650
LEF	407.1940	655.2
QVPQPIP	777.4240	660
AIP	299.1730	670
AGSS	320.1220	672.1
TTN	334.1369	672.7
ITT	333.1780	678.5
IPQEVLP	794.4400	690
IR	287.1850	695
QSQPQAFP	901.4150	700
SQPQAFP	773.3570	710
LPLP	438.2720	720
YP	278.1150	720
YGLF	498.2360	733
TPVVVPPFLQP	1192.6689	749
QSEPKAIP	868.4510	750
CMENSA	670.1943	788
VIPEL	569.3300	799.24
NK	260.1369	810
KDERF	693.3319	848
QPIP	453.2460	860
YSQQQQ	780.3270	860
WNPR	571.2749	880
QK	274.1520	885
AIPP	396.2250	900
IAIPP	509.3090	900
PQEVLP	681.3560	910
FR	321.1690	920
IF	278.1520	930
MNPPK	585.2813	945.5
VLDTDYK	852.4098	946
HIR	424.2430	953
AV	188.1050	956.28
PFPE	488.2140	1000
KVLPVPQ	779.4760	1000
LVRT	487.3000	1000
AYFYP	659.2830	1001
GHF	359.1470	1001
IFG	335.1730	1001
PPK	340.1980	1001
YGG	295.1050	1001
LLYQQPV	859.4670	1001
PNSHP	550.2369	1001
QAFT	465.2100	1001
SSIQSQPQAFT	1192.5580	1001
HSSIQSQPQAFT	1329.6160	1001
VHSSIQSQPQAFT	1428.6840	1001
KVHSSIQSQPQAFT	1556.7780	1001
HSGIQSEPKAIP	1262.6460	1001
KFHSGIQSEPKAIP	1537.8080	1001
VFK	392.2300	1029
LAMA	404.1984	1062
VG	174.0890	1100
HIRL	537.3270	1153
IG	188.1050	1200
GI	188.1050	1200
GM	206.0614	1400
YG	238.0840	1523
VAGTWY	695.3150	1682
GA	146.0580	2000
VRSP	457.2530	2018.27
RL	287.1850	2439
GL	188.1050	2500
AG	146.0580	2500
GH	212.0790	3100
HL	268.1420	3200
GR	231.1220	3200
KG	203.1150	3200
FG	222.0890	3700
DA	204.0639	3800
GS	162.0530	3800
GV	174.0890	4600
MG	206.0614	4800
VLPIPQ	665.3980	5300
GK	203.1150	5400
GE	204.0630	5400
GT	176.0680	5700
WG	261.1000	5900
HG	212.0790	6300
ALEP	428.2150	6320
GQ	203.0790	7000
GG	132.0420	7200
QG	203.0790	7400
SG	162.0530	8500
LG	188.1050	8800
GD	190.0479	9200
TG	176.0680	9900
EG	204.0630	10000
EA	218.0790	10000
NG	189.0639	12000
PG	172.0730	17000
