# Supplementary material for: Autoregressive Modeling and Prediction of the Activity of Antihypertensive Peptides
Source: Front Genet. 2022 Jan 11;12:801728. doi: 10.3389/fgene.2021.801728 (PMC8787326; doi:10.3389/fgene.2021.801728)
Supplement: Supplementary file 2 [file DataSheet1.zip]

Archive with 29 entries (28 files):
- figures/
- figures/fig1.tif
- figures/fig10.tif
- figures/fig11a.tif
- figures/fig11b.tif
- figures/fig12.tif
- figures/fig13.tif
- figures/fig14a.tif
- figures/fig14b.tif
- figures/fig15a.tif
- figures/fig15b.tif
- figures/fig2a.tif
- figures/fig2b.tif
- figures/fig3a.tif
- figures/fig3b.tif
- figures/fig4a.tif
- figures/fig4b.tif
- figures/fig5a.tif
- figures/fig5b.tif
- figures/fig5c.tif
- figures/fig5d.tif
- figures/fig6a.tif
- figures/fig6b.tif
- figures/fig7a.tif
- figures/fig7b.tif
- figures/fig8a.tif
- figures/fig8b.tif
- figures/fig9a.tif
- figures/fig9b.tif
